# Supplementary material for: Acquirement of the autonomic nervous system modulation evaluated by heart rate variability in medaka (Oryzias latipes)
Source: PLoS One. 2022 Dec 30;17(12):e0273064. doi: 10.1371/journal.pone.0273064 (PMC9803310; doi:10.1371/journal.pone.0273064)
Supplement: S1 Table — Beat by beat heart rate and counted respiratory rate. (XLSX) [file pone.0273064.s005.xlsx]

## Sheet: HR
HR (60/intrabeat)
beat No	Atropine	Embryo	Anesthesia	Control	Constant light
1	168.224	145.161	142.857	140.625	166.667
2	157.895	142.857	157.895	151.261	173.077			No	Control	Atropine	Propranolol	MS-222	Embryo	Constant bright
3	163.636	145.161	148.76	145.161	189.474			1	158.589	182	98.56	140.591	132.33	130.08
4	168.224	146.341	146.341	140.625	174.757			2	129.582	149	140.4	129.046	129.571	146.18
5	168.224	145.161	146.341	121.622	180			3	127.983	166	86.2994	152.553	128.854	152.7
6	166.667	145.161	147.541	131.387	181.818			4	142.497	166	104.149	162.446	146.82	150.45
7	166.667	145.161	145.161	146.341	169.811			5	127.108	161	135.781	163.355	147.51	159.88
8	169.811	145.161	155.172	150	183.673
9	162.162	144	150	142.857	193.548
10	166.667	145.161	146.341	147.541	157.895
11	160.714	145.161	144	137.405	187.5
12	169.811	144	150	138.462	168.224
13	165.138	146.341	157.895	138.462	189.474
14	163.636	144	147.541	133.333	185.567
15	166.667	145.161	150	139.535	157.895
16	169.811	145.161	145.161	136.364	191.489
17	169.811	145.161	142.857	146.341	178.218
18	166.667	145.161	159.292	138.462	176.471
19	166.667	146.341	152.542	130.435	181.818
20	163.636	141.732	151.261	131.387	187.5
21	168.224	145.161	141.732	146.341	169.811
22	168.224	142.857	147.541	144	183.673
23	171.429	146.341	151.261	141.732	181.818
24	163.636	144	157.895	145.161	165.138
25	166.667	142.857	148.76	136.364	195.652
26	166.667	145.161	144	136.364	165.138
27	159.292	145.161	152.542	125	168.224
28	174.757	145.161	150	145.161	191.489
29	162.162	142.857	152.542	138.462	174.757
30	165.138	147.541	150	147.541	176.471
31	174.757	144	151.261	142.857	187.5
32	169.811	145.161	147.541	139.535	174.757
33	163.636	144	152.542	136.364	176.471
34	168.224	144	160.714	122.449	183.673
35	162.162	145.161	145.161	145.161	178.218
36	163.636	145.161	147.541	150	180
37	169.811	142.857	146.341	139.535	176.471
38	166.667	144	162.162	144	169.811
39	168.224	144	152.542	131.387	174.757
40	163.636	144	151.261	134.328	185.567
41	169.811	145.161	148.76	136.364	183.673
42	162.162	145.161	150	146.341	180
43	160.714	144	160.714	146.341	171.429
44	168.224	144	144	138.462	173.077
45	163.636	145.161	157.895	142.857	193.548
46	169.811	145.161	142.857	131.387	171.429
47	166.667	142.857	155.172	126.761	176.471
48	157.895	146.341	155.172	140.625	176.471
49	166.667	142.857	153.846	146.341	174.757
50	166.667	142.857	153.846	146.341	173.077
51	171.429	145.161	145.161	138.462	189.474
52	160.714	142.857	151.261	146.341	148.76
53	166.667	145.161	156.522	117.647	193.548
54	168.224	142.857	156.522	140.625	189.474
55	165.138	144	147.541	144	180
56	169.811	144	153.846	144	173.077
57	166.667	144	153.846	148.76	174.757
58	166.667	144	148.76	141.732	178.218
59	165.138	145.161	163.636	140.625	169.811
60	168.224	141.732	145.161	114.65	183.673
61	163.636	144	150	148.76	181.818
62	165.138	145.161	160.714	141.732	174.757
63	165.138	144	155.172	147.541	168.224
64	165.138	144	152.542	144	183.673
65	169.811	144	150	140.625	176.471
66	155.172	145.161	151.261	140.625	163.636
67	173.077	144	159.292	129.496	185.567
68	171.429	144	155.172	135.338	176.471
69	159.292	144	147.541	139.535	166.667
70	163.636	144	155.172	147.541	181.818
71	171.429	142.857	150	144	183.673
72	159.292	144	165.138	139.535	169.811
73	165.138	144	150	135.338	178.218
74	165.138	142.857	150	130.435	169.811
75	169.811	144	156.522	136.364	187.5
76	160.714	142.857	159.292	145.161	169.811
77	163.636	145.161	151.261	139.535	181.818
78	165.138	142.857	155.172	146.341	173.077
79	160.714	144	155.172	135.338	173.077
80	166.667	144	146.341	135.338	185.567
81	165.138	145.161	162.162	142.857	166.667
82	168.224	141.732	156.522	127.66	168.224
83	165.138	146.341	151.261	147.541	197.802
84	169.811	142.857	148.76	140.625	166.667
85	163.636	144	162.162	148.76	165.138
86	166.667	145.161	160.714	137.405	197.802
87	166.667	145.161	155.172	136.364	166.667
88	162.162	142.857	147.541	117.647	181.818
89	166.667	141.732	155.172	146.341	176.471
90	169.811	144	156.522	152.542	181.818
91	163.636	142.857	156.522	138.462	181.818
92	165.138	144	151.261	150	162.162
93	165.138	142.857	155.172	140.625	178.218
94	174.757	144	157.895	135.338	171.429
95	166.667	142.857	159.292	114.65	176.471
96	165.138	142.857	151.261	147.541	171.429
97	168.224	142.857	153.846	146.341	174.757
98	162.162	142.857	157.895	142.857	171.429
99	165.138	142.857	155.172	148.76	189.474
100	166.667	141.732	160.714	141.732	174.757
101		142.857	151.261	138.462	183.673
102		144	151.261	114.65	166.667
103		142.857	156.522	146.341	195.652
104		141.732	171.429	145.161	171.429
105		142.857	146.341	151.261	162.162
106		144	157.895	146.341	193.548
107		144	155.172	141.732	173.077
108		141.732	163.636	138.462	171.429
109		142.857	156.522	120	176.471
110		142.857	151.261	138.462	174.757
111		141.732	151.261	151.261	155.172
112		142.857	159.292	146.341	189.474
113		141.732	156.522	138.462	181.818
114		144	160.714	141.732	171.429
115		142.857	150	120	178.218
116		142.857	153.846	139.535	166.667
117		142.857	162.162	139.535	189.474
118		142.857	160.714	147.541	163.636
119		142.857	150	150	183.673
120		141.732	157.895	141.732	178.218
121		141.732	155.172	135.338	171.429
122		144	162.162	118.421	187.5
123		142.857	153.846	150	171.429

## Sheet: RR
Respiration number in 12 seconds.
No.	Control	Atropine	Propranolol	MS-222	Continous light
1	58	60	53	65	64
2	59	57	47	52	51
3	59	68	50	60	59
4	62	61	47	66	58
5	58	70	62	59	56
Respiratory rates (/min)
No.	Control	Atropine	Propranolol	MS-222	Continusou light
1	290	300	265	325	320
2	295	285	235	260	255
3	295	340	250	300	295
4	310	305	235	330	290
5	290	350	310	295	280
