# Supplementary material for: Acquirement of the autonomic nervous system modulation evaluated by heart rate variability in medaka (Oryzias latipes)
Source: PLoS One. 2022 Dec 30;17(12):e0273064. doi: 10.1371/journal.pone.0273064 (PMC9803310; doi:10.1371/journal.pone.0273064)
Supplement: S2 Table — Actual FFT power spectrum data of each experimental condition. (XLSX) [file pone.0273064.s006.xlsx]

## Sheet: Sheet1
FFT Power spectrum
Hz		cont-1	cont-2	cont-3	cont-4	cont-5		atr-1	atr-2	atr-3	atr-4	atr-5		propra-1	propra-2	propra-3	propra-4	propra-5		MS-1	MS-2	MS-3	MS-4	MS-5		LL-1	LL-2	LL-3	LL-4	LL-5
0		82.533	4.70854	134.184	1168.82	2035.19		23.4008	5.59523	10.4212	33.2884	17.6634		219.592	556.044	184.16	158.629	1211.45		1.44476	48.0901	4.10714	17.7903	1.32011		39.7799	8.79809	119.56	276.798	7.02173
0.03125		158.295	3.11212	284.014	3148.69	3790.38		28.7096	20.4044	20.8419	29.8075	18.3802		435.613	1374.54	854.228	158.989	1715.91		2.35333	21.7962	6.09305	9.10798	4.39587		47.7499	16.1115	157.463	411.789	14.5479
0.0625		225.716	2.66826	237.439	3743.52	3934.49		32.7608	27.7056	20.9873	22.9891	19.6069		524.267	774.072	1815.7	152.306	1640.1		3.20328	12.123	15.6391	2.59314	7.78079		42.3054	24.0523	157.148	476.807	12.6809
0.09375		207.74	5.7171	141.758	1706.6	3070.62		29.7797	21.0814	19.3637	16.6987	18.8464		369.692	500.329	833.044	257.003	1511.63		2.945	10.7489	60.3512	2.63293	11.4372		52.908	46.7568	161.229	378.005	13.2893
0.125		166.125	6.68583	108.956	1588.7	3947.6		28.8501	16.0604	12.89	23.0803	23.7915		289.475	687.598	871.56	256.324	1423.91		2.75117	12.6999	205.198	3.29373	17.4054		36.2764	48.7082	140.648	206.786	23.9712
0.15625		126.623	11.6456	90.3778	1904.91	2789.27		31.3178	13.6337	19.3332	39.996	51.3895		298.417	753.932	714.03	228.484	1446.41		2.70742	16.439	122.815	4.67131	11.2232		58.9766	38.8685	168.566	132.247	20.9968
0.1875		106.011	8.77262	103.893	2095.34	3537.23		31.1304	18.643	16.1872	81.5212	36.8442		320.075	518.28	640.07	341.001	1187.46		4.17242	19.3018	138.477	6.53685	6.46655		63.0243	36.6903	204.931	75.2542	22.864
0.21875		130.089	6.66085	187.536	3011.46	4135.4		38.8197	28.9126	11.2018	110.49	33.152		368.776	389.136	454.775	207.429	896.478		7.11403	20.3819	108.34	7.82866	7.00045		103.067	31.4109	208.391	95.9763	20.3573
0.25		228.903	13.7998	262.608	6559.67	2366.94		80.3411	31.7214	11.0107	80.2444	31.2552		283.368	408.561	444.428	304.075	934.269		15.7095	33.2755	62.4241	7.72302	12.1157		132.429	56.1097	197.794	113.736	17.0305
0.28125		330.359	20.5659	369.025	2541.69	2362.98		86.9641	30.4083	12.4409	57.5795	49.2491		280.31	407.739	263.4	395.586	640.805		13.7108	58.391	34.3185	6.45798	12.2712		113.605	82.5173	170.326	89.1771	19.136
0.3125		696.894	24.2879	310.712	854.916	3588.19		64.7613	20.5851	10.0975	39.7057	49.4918		215.975	426.162	288.391	152.055	322.284		6.96095	50.9789	75.3496	8.22028	14.08		136.718	84.4587	120.192	119.97	23.7654
0.34375		1059.75	41.9816	217.339	588.711	1794.73		78.0234	21.2132	9.94129	59.2085	27.3874		216.624	267.369	329.338	205.156	486.293		20.6419	80.6241	125.978	13.0322	17.4295		142.849	44.3601	123.483	179.445	28.0287
0.375		1096.87	32.2218	139.444	799.527	1846.11		82.3817	37.658	14.1026	75.6499	28.5043		466.093	248.041	325.648	224.59	1135.63		23.2088	91.2129	95.1468	12.1733	13.7023		130.288	40.9745	138.762	125.416	25.9331
0.40625		677.152	40.0944	108.641	233.315	1480.43		89.0721	28.2985	15.3115	34.7545	25.1482		469.093	339.144	223.801	297.753	376.652		22.9464	62.4822	69.303	12.5087	25.05		147.331	55.0911	204.712	187.841	29.7023
0.4375		480.195	61.2171	175.261	414.996	817.623		153.016	18.5245	12.9535	42.2586	37.8531		486.243	277.185	124.985	370.076	606.619		23.4515	88.5562	46.7656	18.7352	26.4244		112.185	98.5051	236.934	110.581	28.561
0.46875		427.769	133.449	163.48	324.752	926.334		239.792	20.8758	11.5263	58.2877	30.353		331.764	255.376	85.848	266.199	849.337		17.1241	87.741	56.0223	20.3857	45.1098		104.178	80.372	141.897	146.605	31.4213
0.5		268.133	533.168	186.198	363.175	968.684		362.116	10.6704	12.585	42.7353	28.1578		236.048	187.621	173.867	253.687	562.702		16.5423	86.1632	88.3969	28.7878	45.0681		100.662	99.4213	110.025	192.339	43.3723
0.53125		166.156	766.193	135.747	870.728	1168.34		323.754	16.1045	6.77894	72.3037	25.1647		249.068	189.666	63.131	321.034	516.483		23.409	110.558	46.4139	23.3005	33.5122		128.213	57.6084	153.991	235.773	30.9052
0.5625		170.5	207.578	280.174	1281.43	1637.81		277.924	29.6636	10.7938	99.1902	20.325		293.552	140.113	72.836	378.367	521.62		37.6006	97.8698	51.6537	26.2179	16.5646		142.995	71.1466	154.215	182.337	26.9402
0.59375		319.842	150.623	562.427	1252.47	1515.06		176.681	24.7513	16.2719	71.0892	24.6079		218.065	92.7064	90.1736	373.944	354.467		67.0021	110.148	41.6197	28.7083	33.5727		123.263	76.3266	139.941	119.352	28.3794
0.625		318.694	30.6023	832.388	511.526	1400.33		264.665	18.0395	22.6687	87.3431	25.3022		152.148	148.46	51.4656	219.935	79.8636		162.647	76.4786	41.4547	20.3418	39.8301		65.2076	87.4011	84.7856	126.012	28.3184
0.65625		255.663	108.105	584.466	301.888	624.862		317.216	31.8259	19.4447	65.7157	19.7007		148.094	142.588	49.4719	155.383	131.623		215.973	62.6193	48.447	13.8444	45.8655		58.3932	115.078	130.941	178.555	41.9422
0.6875		458.444	88.3673	294.878	129.78	776.368		245.753	28.384	16.6545	80.3251	32.7566		112.393	125.622	87.9038	150.473	168.438		175.733	57.7822	58.0632	13.3386	41.543		88.7333	107.225	149.232	122.96	37.1154
0.71875		235.999	40.8431	259.138	221.326	512.343		413.92	19.7836	12.9903	95.5808	33.8485		56.1094	113.277	75.3225	95.262	180.405		53.1762	68.8581	63.6035	16.4392	35.9333		101.184	85.3701	91.4381	139.356	58.6071
0.75		92.1104	25.2252	178.837	274.258	955.541		502.075	25.062	10.0039	56.4865	16.1835		115.732	83.5134	42.2301	112.915	262.208		80.8604	82.3995	51.7651	9.3766	35.3293		82.8203	68.4248	112.301	116.59	70.8178
0.78125		114.605	60.4382	410.592	346.569	594.247		447.252	23.165	10.9762	92.0226	16.4795		88.5519	64.4017	28.3514	77.544	217.575		58.7968	79.9957	18.0075	9.55574	25.1744		124.757	63.7501	195.604	81.1137	177.339
0.8125		72.4468	44.7883	361.009	157.046	876.903		439.099	17.4997	10.1024	70.1603	27.0466		66.4495	48.8044	26.1444	114.288	464.484		115.248	56.8172	39.4015	9.74455	35.8848		99.1982	54.8309	137.159	200.31	180.174
0.84375		73.9465	32.6766	247.314	237.605	864.637		302.33	16.9348	11.8427	60.9343	18.9707		72.8764	56.2123	28.4462	116.345	324.572		73.1811	61.5331	47.1084	9.43004	51.0238		95.6236	34.9133	119.928	404.572	128.929
0.875		111.874	23.9701	323.687	217.805	310.45		275.846	23.1799	12.3285	87.7936	13.6903		97.7653	69.4916	15.2302	87.2635	140.693		34.2698	44.6343	21.7004	11.0954	33.4655		122.287	80.4618	158.947	206.885	122.06
0.90625		219.031	37.1957	263.62	99.1989	771.415		280.303	18.1848	12.1926	106.679	15.9027		50.3606	38.2886	13.443	66.7674	147.199		15.6786	44.3857	30.2249	20.4664	22.191		116.099	85.9075	127.72	149.012	122.331
0.9375		226.064	33.8841	108.041	113.128	390.791		278.792	13.8666	12.9402	89.5021	17.9755		47.5349	40.974	6.33887	37.3287	125.375		12.1795	55.5423	24.6383	13.8243	30.343		112.373	53.7425	133.854	110.304	101.922
0.96875		242.03	41.7311	190.08	88.3147	518.865		254.84	17.4097	10.1932	122.706	14.213		65.2901	30.9102	7.32056	28.6661	101.911		36.4303	52.498	9.27327	6.74067	31.1553		65.1157	45.9442	56.2522	107.413	105.357
1		247.103	117.239	162.75	72.4657	488.13		151.979	12.6763	9.17191	88.1754	10.6202		53.9477	15.6896	7.2293	20.576	135.345		32.9717	65.7495	3.92224	7.7198	31.5867		64.4029	80.9471	84.8168	186.553	149.113
1.03125		284.577	81.8553	213.369	99.5441	273.336		161.333	13.5671	9.00745	92.5819	15.855		41.6597	17.8509	5.2661	20.3625	181.552		55.4612	50.3071	25.6752	13.3424	16.2859		44.9755	116.681	106.467	149.864	141.138
1.0625		157.88	49.9373	196.736	65.541	277.949		149.128	12.7122	9.62285	91.8332	13.3872		15.5027	7.0037	4.33332	32.1044	91.5767		32.6297	36.7123	35.546	11.3968	17.305		44.528	42.105	110.871	112.303	95.2424
1.09375		131.606	55.955	118.754	63.2102	199.528		88.2716	7.30331	10.1094	68.3919	12.5353		15.0918	17.4309	5.61467	26.0395	40.787		26.7096	54.6384	8.27811	14.313	20.2542		73.1081	37.6208	100.319	124.262	72.9573
1.125		82.7489	56.8474	49.5164	72.8483	251.338		84.5823	5.75333	7.36052	147.67	15.0362		14.16	26.1249	5.05648	11.777	60.7122		23.9095	43.6088	8.44156	12.7248	21.2287		58.9953	56.0053	80.481	81.5223	44.7929
1.15625		38.7079	26.5193	63.9987	70.2148	214.857		85.0946	6.33071	5.88382	86.6518	16.5117		18.9797	15.914	5.34608	8.66071	81.7767		17.7288	32.541	8.92901	7.65239	26.443		46.7593	48.3743	70.4538	64.1438	28.5425
1.1875		52.5349	21.7143	71.0907	77.1359	266.045		77.4982	7.61116	3.69947	71.7303	15.486		15.3646	8.07898	3.16986	6.73217	61.1325		16.0932	25.2794	3.20911	4.39075	22.248		44.5708	30.0645	87.4253	45.7699	24.2484
1.21875		34.8441	15.4219	109.638	43.5072	198.953		75.1405	8.75531	6.72288	85.5281	15.4802		21.0809	6.9603	2.10814	5.55591	46.523		12.3141	17.7256	4.57043	6.77436	17.0339		41.9029	34.5488	95.5011	65.1465	38.2477
1.25		12.7465	6.29502	127.107	36.8529	185.018		46.5863	7.51532	3.29692	69.2212	10.3098		29.0164	8.81686	2.36886	6.19418	41.8047		11.8739	14.59	10.7166	6.24638	8.45112		46.3186	37.1864	76.7393	59.0051	45.0796
1.28125		28.6073	5.5755	226.956	28.5047	209.149		45.5643	6.85737	3.76283	57.5172	7.83949		15.74	11.9555	2.64035	5.21403	24.8796		30.3294	13.2357	6.22387	4.5086	7.366		42.9104	44.0618	71.8415	39.7885	47.6382
1.3125		66.9028	4.62744	196.416	46.3055	180.824		59.4705	4.91364	5.37185	74.2888	5.44366		15.1355	6.52424	2.33385	7.17942	17.5034		30.6074	8.38172	1.6813	4.95288	13.443		26.4744	35.3929	77.6186	47.9238	34.2936
1.34375		66.4988	6.78026	183.397	58.6446	98.2444		46.0616	4.09222	3.81623	65.0456	4.58794		11.4363	4.75214	1.92533	6.26321	19.9529		10.8083	7.66828	2.10908	2.64157	14.4998		27.1673	18.5793	49.3102	49.7458	29.8333
1.375		122.839	4.60563	155.635	62.1213	91.768		49.4564	2.16157	4.85526	110.726	4.85617		16.6155	3.70815	1.99642	4.25731	27.5519		21.4283	7.42402	7.12535	4.7827	13.716		22.3447	12.5223	52.9674	50.457	28.7096
1.40625		126.968	3.21978	126.046	50.9219	89.6451		41.0346	4.1169	5.58749	104.717	4.07706		13.3677	4.63198	1.4461	4.63802	20.923		21.981	7.75265	5.48231	4.08953	8.85318		15.2066	24.4536	37.9832	37.9073	27.5346
1.4375		53.8899	4.27839	70.0326	65.3408	80.814		40.9805	5.02085	3.96152	56.1419	6.68671		6.72043	5.40127	1.60086	4.44403	21.1864		9.90228	6.33494	2.4667	4.27121	5.46173		24.6312	24.2375	32.9789	38.806	22.6736
1.46875		28.7305	3.92425	46.141	32.9084	129.861		55.5899	2.59122	3.58802	47.0518	7.92258		7.41771	4.66263	1.5655	5.9705	23.8985		7.74274	3.46681	2.29113	3.62764	8.0479		21.7232	17.8041	30.7229	21.9357	34.6947
1.5		32.2192	3.18393	38.0554	26.1232	82.9186		46.438	3.25651	2.52816	24.3985	4.77892		10.1573	3.69354	0.973906	7.47852	14.6644		8.36214	4.2577	1.86851	2.47196	11.7375		20.7608	20.184	22.8361	11.1551	21.6022
1.53125		24.0089	3.14359	18.9673	23.4195	73.0296		39.021	2.69921	1.68864	25.5914	4.07657		7.24155	3.88925	1.13826	3.78549	14.9713		7.96142	5.51134	0.891288	1.06488	13.795		18.2526	28.7437	24.4263	14.4924	25.3712
1.5625		25.9115	4.09185	27.2488	64.3457	71.6874		38.8561	1.75846	1.78361	29.4648	3.32968		7.03458	4.99559	1.11963	1.35595	8.84622		7.93404	3.49887	1.56447	1.16378	9.42158		19.1701	12.174	16.7108	16.8348	24.7155
1.59375		25.9391	6.57496	52.5497	60.6823	83.7915		36.2016	2.20895	1.76385	19.1918	2.63224		4.94514	6.06626	1.02487	2.6978	12.5625		6.08939	3.33856	1.32842	2.60294	6.09963		18.5683	8.67341	18.4108	16.3152	14.3931
1.625		15.8729	4.65493	60.1758	32.8349	75.7822		29.6397	1.55808	1.26239	20.9103	2.70164		3.85053	5.3705	0.958178	4.34211	15.1365		3.56278	2.39181	0.873009	1.80425	4.24473		16.5515	11.1688	17.0337	28.7992	19.2125
1.65625		17.6686	2.78808	45.658	30.0744	71.014		24.3029	1.18955	1.10745	34.4471	1.76145		2.49786	3.80555	0.769732	3.08381	8.94635		5.30672	2.39489	0.853887	1.30221	5.10569		13.0349	12.2573	14.3761	19.3753	10.7696
1.6875		12.9684	1.4192	25.1351	41.9515	50.3631		19.6234	1.1806	1.25439	19.4176	0.783798		2.48659	2.49976	0.555745	3.94234	11.5873		7.75604	2.83643	1.21794	0.723752	4.17708		8.81404	9.62479	13.7931	16.008	10.8297
1.71875		20.1773	1.34205	16.234	18.6735	109.015		23.9585	0.916967	1.64903	13.886	1.3035		3.40349	2.37959	0.607873	5.25748	20.4815		4.97941	1.45508	1.35041	0.524187	4.28517		6.99988	7.13471	10.9477	7.41704	13.0614
1.75		12.8196	0.652127	26.838	14.71	82.3655		28.99	0.56737	1.08757	9.89817	1.07491		3.07337	2.94284	0.903671	1.34343	13.7204		2.60406	1.29798	1.70713	0.549249	4.89506		5.90615	5.67982	10.8397	11.4511	12.9398
1.78125		7.80998	0.474408	25.958	14.601	68.7521		29.3452	0.525917	0.885794	15.2924	0.887124		2.57814	2.30615	0.752502	1.67849	12.1385		2.12082	1.13266	0.77706	0.43217	4.05629		5.45178	6.66004	6.94844	8.06436	8.73073
1.8125		15.6843	0.985039	25.2566	21.3275	52.1886		20.0455	0.760542	0.830198	13.6263	0.92381		1.96535	2.00346	0.523205	1.92689	20.1438		1.36867	1.07951	0.760811	0.415189	2.75922		5.06519	4.40455	5.79157	7.12502	6.10322
1.84375		11.1694	1.71847	28.9654	24.7806	44.0242		13.6002	0.758188	1.24046	5.65558	1.08262		2.42747	1.544	0.637651	2.79085	19.2236		2.31231	1.20966	0.502785	0.376704	3.66877		5.52756	2.31324	7.01516	11.0295	8.33077
1.875		14.1697	3.16241	51.0391	6.1914	58.7185		8.72897	0.47641	0.767908	7.63825	0.798059		1.9699	1.78663	1.03526	2.25086	10.5609		5.53495	1.36583	0.880649	0.376545	4.15649		6.31674	2.93134	7.21699	10.6303	7.55472
1.90625		17.4047	1.63318	27.1122	6.15154	63.5638		6.13771	0.578226	0.574735	5.50391	0.522465		1.10658	2.71948	0.608954	1.34921	15.8251		7.77629	1.23786	0.468068	0.377468	2.79165		5.02004	4.10984	8.73035	3.30893	10.4338
1.9375		17.6202	0.370735	38.5677	2.47129	72.0713		9.02835	0.395004	0.703219	4.08262	0.674764		0.646033	2.60091	0.417622	2.45825	20.4841		9.42825	1.33158	0.397188	0.454839	3.11659		4.71303	4.75549	7.20371	1.97276	13.5585
1.96875		14.8598	0.224027	55.2222	5.52194	64.3787		8.55538	0.215894	0.679642	4.28612	0.809319		0.819781	2.36649	0.290456	2.66636	17.7577		6.11371	0.959371	0.327329	0.685061	3.78188		4.22024	3.40376	5.63479	2.96145	9.00098
2		0	0	0	0	0		0	0	0	0	0		0	0	0	0	0		0	0	0	0	0		0	0	0	0	0
