# Supplementary material for: Acquirement of the autonomic nervous system modulation evaluated by heart rate variability in medaka (Oryzias latipes)
Source: PLoS One. 2022 Dec 30;17(12):e0273064. doi: 10.1371/journal.pone.0273064 (PMC9803310; doi:10.1371/journal.pone.0273064)
Supplement: S3 Table — Actual FFT power spectrum data of each developmental stage. (XLSX) [file pone.0273064.s007.xlsx]

## Sheet: power
Power spectrum
Hz	1mo-1	1mo-2	1mo-3	1mo-4		1we-1	1w-2	1w-3		1d-1	1d-2	1d-3	1d-4	1d-5	1d-6	1d-7	1d-8	1d-9	1d-10	1d-11	1d-12	1d-13	1d-14	1d-15	1d-16	1d-17	1d-18	1d-19	1d-20		egg-1	egg-2	egg-3	egg-4	egg-5
0						0	0	0		1.31189	1.40391	14.8648	49.5413	4.47451	14.9275	4.06113	0.138153	7.90677	0.138153	15.9556	22.26	28.8643	1.61162	41.8446	7.2407	2.65837	3.09152	1.86554	8.77355		0.467701	2.65941	2.18869	0.75919	0.974305
0.015625	221.23	198.358	139.355	41.4232		515.54	129.612	7.74968		2.2832	4.29103	9.61239	50.9977	5.58235	53.5861	24.4584	13.8984	10.6039	13.8984	16.0238	24.0758	37.0092	24.7867	19.8155	11.8532	7.12929	10.5215	21.5649	9.7962		0.632908	2.75094	1.37634	1.49549	1.25746
0.03125	181.025	148.836	56.9716	29.7807		620.334	115.188	2.33686		3.51079	14.1062	7.09978	58.0241	3.0181	38.014	23.3311	23.5515	12.4467	23.5515	18.3844	17.6779	47.4918	25.6641	12.5621	15.1727	7.1587	11.0955	24.0917	4.83031		0.749267	2.58356	0.52952	0.802685	0.806433
0.046875	343.62	23.2448	30.9025	16.7237		260.718	75.4018	1.57379		2.32276	28.7147	2.24341	16.2934	2.5662	43.025	16.5043	92.6233	17.5944	92.6233	16.9069	24.6028	36.0777	24.55	14.2076	8.44949	4.52548	8.04649	16.0758	7.72366		0.385685	2.62962	1.24584	1.41945	0.698892
0.0625	519.742	20.3831	18.2084	14.4744		156.623	95.9238	2.10266		1.87515	29.7116	3.67724	27.2249	4.81549	39.8192	19.1765	51.4321	15.7543	51.4321	13.6795	27.0102	36.6664	18.9686	18.1298	10.2768	3.81572	5.47589	8.41231	6.52496		0.556263	2.89607	1.39026	0.742553	0.568698
0.078125	487.171	10.0552	20.9195	12.3412		76.3115	84.2333	3.42784		1.65271	21.3917	4.80288	39.7628	8.37064	33.6684	23.4587	31.0149	11.12	31.0149	19.7937	28.5192	63.6494	17.5907	21.2463	13.1064	5.81385	7.55098	8.28113	3.60836		0.952078	2.48734	0.898726	0.965815	1.04985
0.09375	369.794	57.4745	22.9048	8.90608		166.64	100.289	3.57927		1.31202	4.08296	2.50795	36.1462	10.0923	35.758	27.59	108.943	13.1209	108.943	22.3716	32.852	55.7109	46.4117	27.3371	13.3817	6.57714	17.3725	14.3584	3.84941		0.330415	3.0303	2.70474	0.932396	0.874629
0.109375	314.477	223.332	25.9039	8.61975		294.008	47.1207	2.6579		2.883	3.37961	3.22432	61.6526	9.00525	27.5278	31.1969	27.0441	16.5748	27.0441	22.9066	24.2449	25.4919	26.9595	15.2512	17.403	10.4766	16.7234	18.293	4.43984		0.437999	4.18237	2.67126	0.847222	2.3315
0.125	227.2	209.139	19.1021	8.63491		229.618	89.3056	3.79607		3.87943	15.7872	4.11971	29.9712	10.6783	15.5987	23.9594	18.5318	11.0594	18.5318	19.2079	26.077	22.7779	33.6497	19.9988	20.9623	7.81478	14.5052	20.1137	10.6175		1.01381	7.67914	2.00722	0.658509	1.78167
0.140625	165.086	61.5236	25.4826	11.0946		86.2494	116.205	5.11939		2.85573	19.1363	4.57488	50.127	14.3153	11.1048	24.8092	15.2303	15.0107	15.2303	23.33	40.4943	33.7588	23.984	16.4059	14.6157	8.3742	17.539	14.8113	6.78478		1.29837	7.0481	5.22144	2.01717	3.16829
0.15625	175.357	68.7706	34.688	7.46585		27.7089	51.6468	5.81868		4.92655	22.1889	6.22722	36.0428	21.3978	6.83597	27.6408	17.1865	17.2431	17.1865	21.0463	40.8096	44.0874	42.1648	16.5119	21.0431	15.9026	26.7946	7.28466	9.20415		1.43148	6.04372	4.94312	1.7959	6.44998
0.171875	383.539	95.2807	31.7684	8.63748		87.0903	140.084	9.5467		4.68916	11.7679	6.34377	48.5167	23.7984	6.68888	49.8238	9.91009	11.4895	9.91009	29.3994	35.5508	35.5501	54.3907	30.9028	23.0166	14.8286	17.3223	5.01903	13.8414		0.971108	5.60574	2.73825	1.45497	6.33383
0.1875	498.596	58.5096	35.2674	10.579		102.336	155.858	4.73109		4.8892	10.4006	4.74424	29.955	20.4666	6.54336	36.1613	37.5465	6.4677	37.5465	33.0947	41.1199	23.2111	36.0773	30.0641	21.8805	10.1423	34.9995	9.26632	16.2197		0.625934	6.6987	5.40635	3.11222	2.02573
0.203125	579.638	65.6017	41.9637	11.4813		79.5602	76.8447	6.47762		9.5617	23.4588	5.53686	67.2683	41.6878	3.63594	49.7891	6.55233	9.97003	6.55233	13.3571	30.4698	25.3327	43.38	26.005	17.1597	5.25035	34.5722	7.99418	15.7333		2.43061	7.72165	6.72212	3.26093	1.1449
0.21875	445.288	41.3543	47.8171	14.1484		35.5202	101.098	6.36661		9.58931	19.1216	4.89262	100.456	33.3319	5.34708	38.3759	11.3544	7.44517	11.3544	9.3453	37.2106	37.4342	18.2452	24.4949	24.9221	15.1981	24.1434	5.01061	15.0954		2.7112	9.61943	3.19255	1.18821	5.64283
0.234375	179.076	49.2146	46.7297	10.5537		126.494	125.063	11.914		9.78846	24.8468	11.9692	27.597	30.0592	4.69878	52.1035	19.3578	7.81906	19.3578	15.4223	57.342	40.855	33.4421	28.2217	25.743	16.8604	37.6588	2.1313	19.761		1.44834	11.7851	4.61686	3.08038	17.138
0.25	220.258	160.461	44.8654	11.464		122.209	102.893	14.112		7.62497	4.80258	9.09928	57.0711	21.0027	4.54464	62.478	34.32	16.6522	34.32	13.8972	72.3591	28.7919	37.7216	31.2386	21.7682	12.7022	34.9484	8.6996	16.1609		1.04838	7.95635	7.29869	4.08841	6.2033
0.265625	251.907	255.376	56.7713	14.4888		107.687	77.9314	11.3333		8.97217	14.1755	12.272	65.4168	21.5974	9.3129	53.1797	73.1413	9.65704	73.1413	18.807	106.71	39.9045	55.6764	33.5384	35.3973	14.0733	42.6801	5.91333	25.5883		1.4851	12.7166	6.76581	4.76417	4.11494
0.28125	328.064	243.453	50.2681	10.3495		57.6267	104.488	7.12619		4.0098	9.80519	6.11251	63.7872	28.5447	8.58027	55.4348	30.0004	9.58502	30.0004	15.7385	59.2678	25.3469	55.3591	30.2234	23.8514	4.84542	53.6424	5.15784	30.0667		2.07336	14.2456	13.1853	7.17557	9.67893
0.296875	205.247	149.15	49.9376	15.1959		110.841	117.481	6.95998		5.27914	24.2752	7.88499	74.4905	20.6382	5.06089	79.627	74.3339	16.5367	74.3339	10.2196	33.2354	13.5241	33.9669	43.3577	41.9685	10.9553	48.9209	11.8357	49.2499		2.9888	16.6469	20.738	2.75954	13.2781
0.3125	171.826	85.9654	46.5488	14.3486		164.119	53.9545	13.459		6.70842	24.5254	14.4496	38.513	24.7124	7.76433	21.0472	189.053	20.6933	189.053	26.5876	47.5147	23.1192	55.5289	48.5211	66.9935	13.3418	24.8341	14.4363	40.7086		1.75419	9.73708	9.36347	1.95244	6.81906
0.328125	270.547	60.451	41.2536	10.725		106.655	70.6332	14.9128		6.51835	23.6379	14.8616	56.4106	28.4864	8.54792	16.9707	53.6724	7.74487	53.6724	48.2255	85.483	33.6571	43.4387	51.9122	57.8021	5.96554	27.1272	11.9231	38.2954		1.46956	10.3454	8.25384	5.68652	6.83824
0.34375	285.041	55.1544	38.4229	12.7519		149.454	61.1356	18.3091		11.3634	1.38807	10.9111	78.7667	38.6892	6.95213	36.8137	39.3182	4.6723	39.3182	56.2245	133.309	27.1008	71.3609	44.5597	26.9603	9.18382	34.7422	4.69276	43.3227		1.7311	18.6911	12.7737	4.02933	10.4869
0.359375	127.315	79.9495	33.2249	14.5227		254.033	55.1559	18.1879		7.38322	11.1362	12.8844	184.219	46.6625	9.70053	43.4507	211.884	2.464	211.884	29.4784	79.6851	33.6669	113.381	49.6058	54.6715	21.0509	35.9064	7.12981	42.5572		2.40571	28.2977	8.15665	5.02657	7.54401
0.375	98.8595	98.3239	44.9837	17.6143		185.528	74.318	22.7887		8.44416	5.73515	11.5542	136.756	37.4263	12.2049	43.938	210.492	6.95304	210.492	40.5114	70.2379	55.3206	150.783	52.3786	30.8819	32.9359	43.9272	16.4441	72.5833		2.25537	30.8696	8.33693	8.02755	2.94448
0.390625	201.347	64.0054	43.8947	16.2927		188.179	110.973	24.3783		15.95	20.0974	15.4711	129.301	27.7274	7.27018	49.8212	15.4095	16.6676	15.4095	30.913	68.4169	21.5178	61.1802	45.4139	23.5434	30.8249	54.2665	14.6863	66.8728		1.81173	25.3669	11.7092	6.58311	17.8126
0.40625	395.344	152.696	38.9623	16.1322		277.598	77.2334	24.1089		17.6611	27.915	38.6934	114.064	32.6005	6.61295	63.173	36.708	19.345	36.708	13.1726	65.2412	28.7102	67.7903	51.7442	45.4357	22.7101	60.9915	18.9154	23.6729		2.14514	17.622	13.755	4.33125	19.909
0.421875	403.16	116.322	31.5354	23.544		234.63	89.0896	21.306		5.48662	44.8192	16.3199	61.5233	23.2018	9.62411	104.214	54.5012	14.3677	54.5012	13.9692	49.1599	35.4223	68.5567	50.889	37.8191	25.8248	87.3497	21.4084	58.8486		2.39405	22.0864	13.9108	5.2425	2.83089
0.4375	320.344	41.9644	31.8104	22.5757		126.652	64.2905	23.5615		9.84762	28.2609	9.88124	59.5924	33.0522	19.3491	74.9905	55.7709	11.6231	55.7709	14.4324	41.9528	18.4861	113.876	50.0374	37.6144	62.361	84.4437	14.5667	51.951		1.85006	8.80506	16.3806	3.60523	8.35197
0.453125	322.232	57.0742	39.0847	15.7749		93.9696	75.7552	25.4511		13.6964	61.6255	18.0475	82.1353	35.883	23.7953	70.5054	135.825	16.4183	135.825	52.1428	60.6089	50.9667	76.8506	56.9758	44.7202	78.775	66.5955	4.24999	58.8042		1.70971	9.92205	17.2535	1.92341	6.20297
0.46875	232.641	93.8929	43.5712	15.0892		244.949	84.4613	24.1338		13.3946	8.83451	10.9063	54.6927	59.495	16.2523	127.084	298.945	25.5127	298.945	50.9445	112.192	51.0471	45.2304	46.4711	27.3894	37.1356	65.5804	6.38451	37.4687		2.125	10.762	7.62957	2.6231	2.27263
0.484375	114.267	81.5276	43.2913	15.036		108.943	61.8237	29.2981		9.36362	47.2051	8.64906	66.0408	23.0778	11.6733	81.2576	194.994	17.855	194.994	29.0401	81.8597	26.7925	60.8311	68.2639	26.8311	38.6932	99.8794	8.16768	46.0053		2.01604	12.9821	8.26242	3.24314	1.61267
0.5	136.523	44.1401	38.7182	16.9081		85.6012	58.95	19.6585		13.4963	50.2742	11.9064	104.918	15.2011	10.2339	138.641	71.5425	25.8627	71.5425	20.1569	70.6602	40.2381	48.9884	44.6395	37.4224	33.1607	122.904	18.0903	33.4106		1.26783	10.6237	8.06807	0.440151	0.340493
0.515625	187.151	136.403	29.2861	15.7341		130.82	74.7838	20.0615		23.0399	36.2585	23.2295	89.6578	39.278	10.7161	196.585	119.034	47.4015	119.034	32.188	77.7511	32.6162	30.1854	30.4146	23.2044	40.6122	110.894	12.2066	68.1701		1.28019	13.0131	6.4281	0.366099	0.355108
0.53125	182.058	283.535	32.7845	18.803		100.968	81.4253	23.0962		16.7288	24.3392	38.9556	118.989	52.8064	6.49078	271.042	233.523	23.9352	233.523	44.0092	88.4164	30.8517	48.0358	56.513	51.9682	36.8073	55.0481	13.1926	135.951		1.58926	9.77549	6.7121	0.671196	0.730394
0.546875	212.539	128.855	30.8726	21.0567		43.4767	74.8266	25.7104		10.0266	21.9116	35.2941	90.2502	72.7886	4.44424	72.1069	333.38	25.641	333.38	19.3548	147.942	26.3497	102.136	75.4448	33.6146	41.2246	68.6543	42.158	47.8982		1.52612	6.81984	9.87132	0.794953	1.05228
0.5625	339.878	28.7444	46.9669	26.3006		24.2043	78.181	25.4896		30.6454	41.5032	11.1141	69.1592	43.5025	8.54365	106.109	49.0743	20.504	49.0743	19.5725	131.015	36.6404	28.907	103.631	50.2192	57.144	63.998	24.9674	123.405		1.26506	3.59946	7.84223	0.305331	0.800229
0.578125	168.643	15.1888	33.5236	30.2614		29.1793	57.3178	16.0969		29.7443	45.4148	20.0703	63.4057	38.5429	11.5062	141.509	11.9018	9.42392	11.9018	32.8406	113.281	34.6105	81.7827	112.14	46.6202	43.4365	52.5407	13.2591	70.5337		1.02556	6.17573	5.1508	0.561542	1.222
0.59375	153.843	24.3688	30.4566	32.4489		73.4516	34.6079	15.3934		15.0322	49.093	24.8747	64.754	37.8889	8.68076	188.263	46.088	10.4995	46.088	47.0938	69.2529	40.2001	86.2432	94.3132	58.0747	27.1192	79.8054	24.3252	83.8525		0.939894	4.26516	5.45657	0.307141	0.949684
0.609375	86.1296	79.1145	31.5514	38.9988		59.1751	80.1193	17.8108		30.3778	42.2238	18.0571	95.9711	60.3878	9.73298	71.6545	57.193	16.8606	57.193	34.9359	105.487	64.6126	70.612	71.8585	27.2893	25.9117	64.3176	22.0328	107.87		0.56294	4.63621	3.59366	0.062238	0.284975
0.625	218.934	92.6395	31.4951	22.9691		68.3744	158.843	16.2114		37.7935	97.75	23.4329	68.574	62.4035	16.0604	54.9886	138.207	18.0556	138.207	20.4806	231.42	68.3521	75.3329	60.2537	58.3824	33.4285	79.8784	23.23	120.515		0.505767	3.79798	2.72024	0.227192	0.664046
0.640625	209.755	84.6546	37.6425	17.6495		35.9361	168.751	30.329		32.9309	169.183	49.6387	78.2028	74.5756	23.337	37.1206	22.7192	35.6035	22.7192	10.6786	133.95	45.4703	47.82	74.1045	72.303	27.4364	120.895	13.7259	82.7439		0.376432	3.70421	1.92292	0.202818	0.574937
0.65625	68.8692	80.2477	36.8208	27.6251		74.6511	69.1995	42.5742		37.3638	53.0862	70.2018	72.1302	55.7804	18.7175	55.9929	12.5398	24.497	12.5398	12.6432	174.221	20.7132	54.4593	85.9878	50.7224	25.5934	117.619	16.0976	64.2967		0.305319	1.76131	1.38068	0.090889	0.207676
0.671875	88.8773	35.2704	34.6575	21.839		80.5059	60.1153	30.8771		19.0845	18.7729	38.9264	65.0917	45.0375	24.4204	134.428	89.3812	15.1169	89.3812	22.4586	138.466	22.191	55.2734	82.9438	69.5723	32.1725	99.9283	15.2905	38.0049		0.171753	1.34099	1.14156	0.04832	0.013211
0.6875	118.928	42.5112	42.6983	10.131		27.7044	41.8698	39.5711		29.1208	14.3583	27.1888	89.1979	25.6895	45.6844	159.521	48.1338	25.4796	48.1338	21.7558	113.524	54.4054	25.3175	57.6568	31.1088	17.3599	80.9163	12.9846	50.3197		0.113277	0.834183	0.850299	0.073301	0.18531
0.703125	129.258	39.1066	32.3457	28.417		64.6174	25.7408	37.399		26.2116	70.0214	35.7726	126.378	29.1831	36.2417	165.82	15.3853	26.6335	15.3853	24.483	70.9599	37.1677	66.5868	66.2547	20.8566	31.3699	92.9118	23.4045	58.4399		0.146307	0.762519	0.956317	0.012887	0.108506
0.71875	89.9716	140.524	22.7811	23.2841		67.4812	114.614	26.9678		25.7161	79.4726	9.70587	120.907	35.8179	22.9767	131.574	152.478	25.1847	152.478	7.42905	87.4799	21.3685	62.3525	60.9731	25.4207	39.8887	89.3135	21.4814	31.8083		0.075306	1.34601	0.827844	0.066978	0.034391
0.734375	95.7895	205.114	20.8796	21.1251		61.1201	70.9729	55.8979		35.989	82.9283	21.3193	190.592	47.8743	21.5222	217.533	70.171	21.7185	70.171	8.37474	122.852	58.6208	61.594	57.3229	38.9975	23.8736	114.099	18.568	49.7592		0.058704	0.769447	0.469866	0.040257	0.128382
0.75	96.2881	129.663	26.3012	23.226		37.221	44.0059	38.4466		38.3752	60.1386	27.3593	166.809	42.2224	25.7735	114.407	35.9349	18.2988	35.9349	7.76125	110.888	80.1353	175.886	90.597	74.9311	16.9444	66.603	20.2919	20.661		0.096602	0.493099	0.388651	0.011948	0.102585
0.765625	77.883	23.7828	34.3637	22.666		170.033	63.0502	25.8103		30.3976	28.4968	23.8044	111.543	53.3564	29.671	134.824	136.919	18.7867	136.919	23.1824	106.935	73.7022	181.453	93.7302	32.0304	34.0288	104.181	16.2572	56.4958		0.098177	0.412889	0.240166	0.006813	0.013326
0.78125	163.669	26.1341	27.8134	23.6206		140.3	68.6196	28.7711		16.5538	75.7616	32.2548	99.4178	54.5077	37.8441	172.696	146.068	16.6564	146.068	25.7255	242.784	70.0231	145.143	70.3824	38.7702	37.4576	149.748	10.1563	29.2462		0.084705	0.436153	0.131669	0.014845	0.00361
0.796875	136.238	42.6723	32.291	21.5741		50.9203	64.0479	30.8586		13.0306	106.816	32.9708	87.2498	61.4426	12.303	364.398	73.0006	10.8268	73.0006	36.5766	83.8919	83.998	136.198	89.7906	74.4161	74.0406	141.741	17.4738	40.7308		0.032744	0.293388	0.179091	0.015106	0.021843
0.8125	84.8458	64.4877	30.2441	25.4932		66.7773	68.7752	27.5378		14.371	69.5082	44.5282	128.718	102.669	9.74164	269.119	56.2414	12.7498	56.2414	54.8255	72.7555	37.7906	88.1827	101	71.6996	41.3817	108.56	24.8491	85.7707		0.044857	0.3943	0.257396	0.020507	0.041818
0.828125	64.2313	21.4439	35.0131	31.6635		211.276	77.1831	25.6404		12.035	72.927	29.3906	130.94	78.8079	13.5486	86.0322	90.2458	28.0561	90.2458	84.7642	134.062	48.4719	59.0216	80.5682	38.4082	23.5036	91.2726	21.4034	70.5058		0.044555	0.262978	0.164642	0.018058	0.058707
0.84375	101.187	22.464	34.6947	27.9242		120.787	102.877	17.9429		26.0287	37.4294	28.2711	94.0006	73.6034	13.4958	51.5205	110.357	21.4904	110.357	29.809	114.24	57.8457	77.0876	83.1234	90.7389	42.7093	119.137	16.1944	79.1644		0.035771	0.219215	0.137007	0.019326	0.033997
0.859375	93.147	55.1204	27.3312	36.3751		59.4109	90.3775	19.1565		24.678	46.4319	30.2048	125.699	37.0503	13.76	157.93	21.2238	12.607	21.2238	27.2862	126.58	67.7736	127.918	99.3861	74.3355	48.8817	110.394	24.0878	147.67		0.022604	0.18752	0.132117	0.00762	0.002685
0.875	73.6242	48.5198	33.0781	34.9788		78.1754	63.7438	29.6865		25.8225	64.8024	30.4392	189.298	35.6027	20.0959	206.771	37.1293	19.6029	37.1293	30.5091	164.729	28.24	116.474	67.4861	49.2309	38.0972	105.506	15.2163	177.591		0.034107	0.140569	0.115662	0.004153	0.009746
0.890625	61.6292	75.0465	37.7666	24.9628		62.3529	62.3807	20.9534		17.7598	77.1253	16.1625	113.508	44.8822	8.24582	97.1235	54.0591	8.67495	54.0591	36.0776	34.4696	34.8723	111.378	72.6099	52.2713	25.5476	117.503	16.831	122.136		0.036845	0.146511	0.076607	0.006431	0.016911
0.90625	75.1839	90.6506	22.6537	29.7222		18.8977	48.3968	29.2733		8.62331	18.9717	24.5668	109.79	65.0138	9.37483	170.722	98.7948	6.33429	98.7948	27.0611	64.6598	56.8433	156.632	63.7739	25.3462	37.816	51.1816	19.4789	134.66		0.014996	0.157676	0.05855	0.009087	0.013821
0.921875	105.549	47.6537	25.8565	34.4629		54.8474	52.8308	25.2344		17.9875	31.1381	16.9484	121.416	62.3345	15.2189	261.071	124.727	16.0445	124.727	27.058	114.585	57.7859	147.227	65.7433	33.9469	40.6813	41.4304	12.0672	143.054		0.01552	0.123773	0.03578	0.003385	0.009312
0.9375	80.7728	28.2396	21.9769	30.3931		54.2845	62.2587	11.5653		26.2462	70.9552	15.2697	89.0912	41.3365	18.4764	279.528	163.534	24.4022	163.534	30.1482	111.573	57.0498	171.105	66.9954	72.0293	28.7463	55.5355	25.8316	130.641		0.019375	0.103101	0.061722	0.006978	0.014405
0.953125	52.8013	26.0307	29.8489	25.8333		28.5915	48.7085	12.5036		28.9318	53.7758	21.2036	120.451	27.5399	16.0771	115.699	228.832	27.9579	228.832	17.1953	79.7202	40.1319	114.577	90.725	23.3537	33.942	112.707	13.9422	139.042		0.020781	0.074449	0.039368	0.006458	0.010508
0.96875	71.9253	24.4577	33.0798	27.1663		41.3832	42.3954	13.5203		12.8187	100.037	43.3323	146.045	51.0973	8.3855	143.124	170.585	25.5105	170.585	27.5494	123.43	46.7844	87.9971	60.7124	19.7532	29.7836	84.9462	27.9673	115.971		0.028997	0.078049	0.050629	0.007487	0.008625
0.984375	85.284	49.9616	23.3213	33.9949		45.9429	33.7318	16.815		7.81253	53.2215	24.8644	139.166	53.8815	8.49516	118.056	157.326	21.2849	157.326	22.7964	131.978	57.7083	158.597	65.9927	44.7102	38.7577	74.1015	20.0431	59.7385		0.021192	0.118498	0.06848	0.007679	0.011133
1	69.533	131.515	27.4002	37.5819		14.1643	53.1431	16.4874		8.44277	20.665	26.0063	194.836	43.2348	9.04956	183.02	95.0436	19.9472	95.0436	25.2809	131.994	71.9623	333.043	59.2834	34.3519	35.7009	106.08	20.0196	59.4632		0	0	0	0	0
1.01562	85.0238	153.207	39.6502	35.6659		56.271	70.1091	14.8038		13.7024	26.5463	24.8291	95.0992	45.4592	19.471	109.865	62.5562	15.539	62.5562	15.6065	67.0278	82.6754	178.088	50.1922	11.1957	21.3067	81.2861	12.846	116.486
1.03125	71.7354	97.9226	30.001	29.1311		64.1171	60.0966	15.5123		17.9953	13.2078	19.5855	97.473	48.643	7.71177	88.593	163.259	19.999	163.259	20.0034	77.5733	52.9758	221.432	65.4485	14.7299	22.2396	106.377	14.005	90.3812
1.04688	99.4576	49.2341	27.215	25.8864		40.9183	94.6852	11.2202		6.75784	35.3952	31.0717	58.1275	41.2702	9.24332	130.096	54.1162	17.9236	54.1162	41.4071	94.5003	48.6817	303.211	102.006	62.7149	37.2924	134.507	18.419	44.8649
1.0625	65.666	39.3042	19.7717	27.1343		55.0496	61.7942	14.9518		12.7427	26.1188	32.5523	116.004	31.3362	10.4713	185.317	54.457	14.4296	54.457	21.8309	72.8554	43.5875	172.082	60.9591	21.3262	29.3571	69.1772	15.3543	80.0372
1.07812	46.2185	19.9014	20.4654	34.4466		50.5049	45.4848	11.0274		29.4664	28.9615	23.9613	221.394	54.9726	11.5592	216.451	42.7579	20.2094	42.7579	10.3262	103.902	31.4632	182.65	47.6721	29.5764	22.8119	30.6735	12.0716	93.2827
1.09375	50.4822	16.8904	19.4345	34.5579		41.8736	15.693	12.3105		12.9972	45.2124	29.2142	131.579	36.985	14.1839	155.94	102.01	7.83507	102.01	25.2024	119.009	49.035	210.322	47.3834	50.878	38.3528	68.7748	8.25237	72.636
1.10938	22.1143	9.59025	20.9473	21.6883		32.1835	15.221	11.8086		10.0459	98.1899	28.675	84.6628	37.5392	12.7568	135.463	71.3798	13.4649	71.3798	41.3793	144.258	44.3317	134.295	73.2951	46.5645	26.8348	62.8905	8.87791	97.0027
1.125	15.7978	8.62353	24.1331	24.5041		35.0148	21.8385	10.739		7.69397	89.9873	23.6657	50.1944	54.3845	11.0064	104.097	37.1095	17.0527	37.1095	22.3767	132.54	38.7673	98.8506	61.4704	26.5031	15.6449	71.1315	15.481	50.4663
1.14062	34.0739	13.421	22.4466	14.2378		20.4067	19.9387	7.51318		17.3937	16.2598	17.9181	51.9475	22.817	12.1486	107.805	72.8502	15.347	72.8502	25.4297	127.432	39.1282	54.1865	56.906	32.1172	24.7983	66.8313	4.33181	49.3212
1.15625	49.9559	16.3407	19.6421	23.3205		19.4792	21.1778	7.07669		27.4698	19.4946	23.2229	44.4419	17.7925	15.0428	84.4941	2.41358	5.95454	2.41358	19.1933	93.7224	25.8536	212.569	45.5571	23.3787	41.5397	77.7895	6.89583	97.1791
1.17188	48.3232	24.9677	19.6479	14.6172		23.769	22.0741	10.0747		14.6463	84.5903	29.5905	110.425	49.8062	13.1545	95.9105	108.593	5.64945	108.593	17.7863	98.9411	23.0039	81.8785	70.5215	30.1529	26.3787	101.48	7.69217	88.4474
1.1875	35.7289	23.5896	17.6523	43.7719		46.015	24.5309	9.81251		8.15687	113.508	22.9902	77.3769	19.2303	7.45325	70.6507	29.6919	21.4597	29.6919	31.6631	109.019	9.82527	43.3301	68.0875	59.6151	17.003	76.4032	10.3994	64.4326
1.20312	34.0112	15.7773	16.1481	49.1698		35.4422	31.5658	8.64899		10.8449	30.7287	15.3575	32.1003	22.54	2.09329	64.1144	6.9	15.522	6.9	19.5839	106.066	13.8194	93.4495	58.9443	24.3826	24.1773	120.175	23.2664	96.8446
1.21875	23.5889	33.3651	19.3094	32.5894		19.5742	64.2085	6.37481		8.85942	22.038	13.3574	28.3759	25.3386	0.545256	48.3264	13.5396	15.7441	13.5396	13.3496	114.133	21.4743	140.943	34.8199	49.4623	22.6665	84.4499	24.0153	97.2387
1.23438	15.9183	27.8362	14.3454	40.6692		45.058	56.4459	9.70373		3.73799	14.4273	12.8155	43.0605	28.057	6.46725	46.6002	26.1821	13.6071	26.1821	12.9311	108.485	14.1911	103.609	59.7509	46.0281	8.37038	39.5545	15.2351	112.194
1.25	17.8216	36.5208	14.1018	32.2374		72.6971	38.4791	6.57436		3.12391	17.3514	25.9941	83.6839	44.7083	9.79538	54.4152	51.5584	9.98636	51.5584	7.04147	151.217	14.4813	63.901	76.1411	25.5778	20.7571	17.1133	9.58028	59.763
1.26562	22.7678	31.5479	16.1095	29.3404		37.9578	25.1883	5.87334		5.0625	21.1611	40.097	105.932	23.5675	3.56835	83.7539	24.6515	9.80379	24.6515	8.37223	66.6169	21.3899	100.122	65.036	33.3675	24.4599	24.9646	7.60976	47.3574
1.28125	18.369	24.7413	11.6424	47.6858		21.483	13.5671	5.11798		6.35354	18.8801	30.5704	71.3421	23.8884	3.60624	130.795	51.9001	8.83154	51.9001	13.5301	73.5224	14.7392	137.582	45.3829	18.8964	13.7238	58.7888	7.6065	49.3775
1.29688	8.16754	37.4114	14.6353	53.9361		19.8096	14.2442	4.5662		6.40644	16.3397	16.2821	30.8585	16.7823	3.55606	110.537	24.4232	13.484	24.4232	11.2173	71.3952	13.9373	82.5286	58.1568	11.8751	6.63708	47.893	7.44228	61.5599
1.3125	8.69098	29.4046	11.5046	89.1869		16.1497	18.2708	4.21092		7.28517	11.003	11.3307	50.7929	11.8639	2.68748	58.2601	40.5726	21.674	40.5726	20.4507	72.2708	15.909	47.2657	49.7356	14.3409	5.80686	43.8794	11.7553	89.9
1.32812	14.8476	15.3001	11.2268	74.6223		22.8283	10.598	2.61208		4.08196	20.599	11.5181	68.0245	30.8351	1.77877	53.5344	55.4312	22.374	55.4312	18.9843	92.7636	18.6463	42.9208	37.9803	21.8228	13.1076	35.4065	12.6638	65.3478
1.34375	12.857	24.1279	9.25214	81.3501		27.9435	16.1633	2.74504		2.41234	59.2209	29.6319	40.3107	12.2328	2.07227	38.0674	51.5574	18.305	51.5574	6.93729	57.7526	17.5564	44.1155	36.0215	25.9952	12.9328	22.5162	6.4477	32.4139
1.35938	11.3115	20.1202	16.285	81.1913		19.0081	15.9001	3.51445		1.92498	16.8211	20.0504	44.1076	13.7297	2.86003	58.1546	119.407	12.4603	119.407	9.89042	25.6278	31.9278	71.0023	34.7043	10.6569	25.7204	13.4544	6.42217	49.6627
1.375	8.47375	13.5913	15.4383	81.4936		22.436	8.63537	3.81189		2.43228	21.9926	18.4886	33.8777	25.6117	5.00659	49.2071	66.5658	14.3753	66.5658	11.9303	32.2606	25.1893	39.1738	72.6188	28.1119	19.1332	46.7154	4.92092	38.8804
1.39062	4.55836	11.628	16.9295	91.9881		24.0273	5.83444	4.03729		2.48619	39.0559	9.49927	44.8584	18.0696	2.23529	50.1351	25.4491	8.28366	25.4491	13.2803	32.5156	20.756	45.3466	64.5419	32.3274	24.8816	43.6152	3.98231	32.4013
1.40625	10.8429	10.9885	18.6148	117.01		15.6499	6.63804	2.93789		1.32886	11.3634	8.33202	37.1181	15.9203	2.66923	46.7922	18.0785	10.0138	18.0785	19.1395	68.7731	23.0184	90.2869	48.8974	28.9125	22.1942	18.2074	6.34373	21.5618
1.42188	8.71926	13.1595	11.2735	126.364		14.7675	6.6164	2.47155		1.15346	15.934	11.8679	51.7375	19.3172	3.16675	39.1234	27.3371	6.44576	27.3371	5.26725	91.4574	16.5203	62.588	23.741	13.5113	11.2302	11.2889	4.41478	12.9513
1.4375	5.54768	12.8144	12.9458	161.529		17.3177	8.27321	2.86935		1.07136	8.2665	13.0386	46.7583	11.9427	4.55627	51.8432	49.6124	6.61226	49.6124	3.90243	64.1897	8.38412	30.8404	27.3268	16.7925	13.8515	15.7075	4.06858	28.5271
1.45312	7.49024	9.97005	11.4873	159.43		20.7144	6.40115	3.91613		1.77063	7.40835	9.96865	35.1479	15.0587	7.23749	55.4947	90.3555	12.3857	90.3555	8.38025	43.6751	11.0017	16.7001	17.7219	10.0674	10.9545	35.5613	2.48124	24.1576
1.46875	8.86284	31.995	9.06492	149.945		12.279	3.42831	2.39016		2.24671	16.2683	13.8393	19.7931	13.7195	7.21523	44.0097	47.7546	5.58783	47.7546	9.88543	38.0958	11.1683	27.2413	19.6999	12.9601	12.8181	39.3614	2.41488	34.8993
1.48438	6.25292	21.5835	8.87323	113.481		20.5855	5.55831	1.45824		1.71609	10.2771	15.4814	15.5685	9.50696	2.573	52.0074	30.5216	9.83479	30.5216	4.19489	33.5639	7.4914	45.8156	16.4729	11.9566	14.7719	42.7292	3.35179	34.0082
1.5	6.18636	3.37006	8.42114	160.73		13.2937	6.0317	1.48024		1.97384	5.65999	13.1356	21.7019	12.384	3.03674	64.1929	21.0164	8.07147	21.0164	6.39042	22.5812	8.36886	61.6978	12.8214	10.8246	9.54781	30.5465	3.335	37.4976
1.51562	3.82904	12.5794	9.75241	130.715		14.6945	3.84977	1.13576		1.57738	7.02775	12.0001	32.604	9.88923	4.69055	38.8587	35.8391	5.0431	35.8391	5.92815	11.5347	7.76187	53.8564	19.6786	16.9359	10.1397	32.5044	3.72132	64.6622
1.53125	6.74591	10.2077	8.83168	94.7993		10.5342	2.44314	0.832516		0.926745	20.9165	11.2779	23.9494	6.35242	3.69254	29.3773	20.5476	5.57322	20.5476	4.92938	10.3846	6.55098	33.302	40.3924	11.3837	18.3263	26.9416	4.39014	29.7707
1.54688	8.36495	22.9633	4.98577	84.5718		10.3811	1.44822	1.41683		1.51456	37.6028	8.65583	17.4673	4.51869	2.15042	18.9078	12.1639	6.81001	12.1639	4.76476	8.25947	3.94378	48.7663	32.4003	5.92606	13.6996	33.3644	3.63624	31.5708
1.5625	5.72004	41.5791	5.15988	87.9775		12.1072	2.03722	1.62166		1.07148	21.8202	10.9919	17.983	6.38992	1.40305	30.5363	9.25738	10.5899	9.25738	5.64999	14.7013	4.99029	53.0232	38.607	3.31235	9.44794	24.648	2.83293	27.979
1.57812	5.89596	23.4482	6.24713	94.1909		16.6004	1.64695	1.22559		1.04752	7.92628	10.7579	17.2656	10.6333	2.15395	28.5011	4.11223	7.85252	4.11223	4.82585	13.8786	6.92844	30.8891	16.0291	5.83857	7.38865	11.8948	4.07736	9.97003
1.59375	4.49665	17.2636	4.16742	104.888		11.4114	1.27403	0.885281		1.63609	9.72937	6.29936	25.741	9.34144	1.89789	23.0276	3.07278	4.1253	3.07278	3.7869	15.3162	8.45084	26.2704	18.0776	5.53217	7.85293	13.3755	2.76307	20.7507
1.60938	2.71875	17.8488	5.55329	104.381		13.3797	1.59203	0.738232		0.496442	21.885	12.3368	18.4186	5.61603	2.05998	12.9271	3.15527	7.25086	3.15527	3.88369	14.9436	6.40463	42.6519	34.0077	4.92537	1.85129	13.1958	1.97407	40.0248
1.625	3.69922	27.9576	7.06781	72.1266		10.9864	1.46785	0.624901		0.50276	23.3745	5.15845	17.9777	4.12179	1.3987	16.3899	26.0985	7.44392	26.0985	2.45809	13.7741	8.66807	52.8939	22.655	2.86739	2.82015	14.2465	2.49799	38.3445
1.64062	4.03317	24.6984	7.95831	47.4556		12.5747	1.56484	0.508147		0.657825	11.42	5.17233	14.4342	3.75632	1.62795	24.8985	7.78212	6.52654	7.78212	3.06134	2.94026	9.3788	19.3494	16.3167	4.77895	4.66665	18.2802	1.12288	28.0719
1.65625	4.11056	6.73163	5.53849	68.9852		7.46023	1.0139	0.505169		0.330666	8.42725	5.16487	9.79032	5.58838	1.90923	16.1896	14.163	3.1299	14.163	4.26562	10.9845	11.0261	29.4745	17.6698	5.15497	4.74092	17.3202	1.34054	20.5385
1.67188	3.61245	6.04676	4.95376	37.4537		7.273	0.965337	0.282429		0.196145	5.89377	5.44928	12.9785	6.26329	2.97764	18.0331	6.80753	1.91287	6.80753	3.89548	16.6533	6.53656	18.1913	15.6035	5.6661	4.21176	21.1482	2.92242	25.9546
1.6875	3.80148	4.03961	4.1062	21.1894		3.76396	0.903817	0.236668		0.172784	6.72331	3.34831	16.764	6.01042	2.37321	12.1224	9.23699	4.29089	9.23699	3.13686	13.5717	5.16817	24.4182	21.3742	4.1593	3.82703	13.2837	0.938752	17.9734
1.70312	2.91382	6.38984	4.34917	19.5278		6.76744	0.557266	0.334129		0.24041	3.67443	2.99378	22.8033	4.461	0.536111	10.1824	14.6325	4.60364	14.6325	0.943925	13.9534	4.50459	30.8792	24.5107	2.11076	7.12575	9.00919	1.15027	11.0975
1.71875	1.66768	3.78046	5.64973	24.501		10.4492	0.506237	0.232002		0.261464	5.31073	7.96769	12.6827	3.18286	0.518574	6.0346	14.384	5.27792	14.384	0.921332	12.2935	4.84705	55.277	15.4388	1.57165	7.95617	10.4626	0.623628	10.3675
1.73438	1.07698	10.7326	5.75724	28.8894		9.23067	0.494238	0.242304		0.15185	3.33018	6.37653	6.33779	2.9968	1.55359	6.84873	13.8616	4.78335	13.8616	1.24432	6.52391	5.86472	28.4403	19.736	2.22294	6.00353	11.1194	1.1359	21.3679
1.75	0.883598	8.29719	4.12027	25.5709		2.45883	0.392784	0.274714		0.28162	5.76941	3.21453	4.51475	2.08722	1.73429	7.5136	5.83038	3.05072	5.83038	1.18946	5.84497	8.78834	14.7404	16.5068	3.02813	3.55921	4.75143	0.923319	19.4191
1.76562	1.27453	9.2827	4.24661	10.6534		5.60447	0.549128	0.21608		0.344561	7.38692	4.5591	8.98674	2.50843	0.781574	19.4544	15.6986	1.70199	15.6986	0.342738	4.51942	6.44069	36.4261	13.2106	2.4759	3.85421	8.32331	1.21044	8.60435
1.78125	1.39849	10.928	2.9246	8.1765		9.52402	0.703376	0.289903		0.314637	7.0525	3.37388	5.92415	1.45564	0.858979	15.1117	7.22993	2.43138	7.22993	0.392655	7.991	5.84624	21.9325	10.852	4.05155	6.17902	7.09172	0.643128	4.9398
1.79688	2.96266	9.00618	3.81013	9.73193		6.60872	0.439758	0.243849		0.137308	5.6528	1.81422	6.99074	0.882473	0.513882	5.09803	2.23476	2.52834	2.23476	0.591749	10.8579	2.37349	20.9743	8.71669	2.41838	3.58154	3.34421	0.728791	12.8651
1.8125	2.14576	3.88984	2.76695	7.45154		9.24456	0.33292	0.116959		0.119971	3.57126	3.1415	6.18375	1.87507	0.527763	6.09748	5.50551	1.98501	5.50551	0.876831	3.28045	2.92816	35.7644	12.2207	2.60839	3.20273	9.77913	0.612398	10.8888
1.82812	1.87981	4.59049	2.4184	9.39268		5.36184	0.588939	0.147949		0.112721	1.65708	3.89655	4.37	2.11445	0.798725	7.73748	21.0929	1.41172	21.0929	0.56426	3.37029	2.41545	12.3943	11.1885	1.8287	3.68642	6.57831	0.403727	9.43115
1.84375	2.31912	3.90639	1.45476	8.55506		8.37277	0.570212	0.153962		0.088808	4.89206	3.0276	3.98454	1.40289	0.698377	10.744	11.8617	2.08815	11.8617	0.145384	2.45539	2.08334	7.3608	5.95209	1.80677	3.22758	2.04296	0.374082	6.82335
1.85938	1.82068	2.04303	2.22678	3.7884		8.76764	0.705877	0.146688		0.076905	4.18281	2.54604	3.66529	2.46436	0.369818	7.16131	17.2311	1.61735	17.2311	0.138973	2.77526	1.11586	16.9333	6.80145	1.59226	1.67251	6.40619	0.315024	7.11071
1.875	1.49822	4.72328	2.09942	4.71615		5.59295	0.561186	0.087506		0.121238	3.75229	2.17721	1.45193	1.8923	0.332	3.26283	18.9784	1.53863	18.9784	0.133871	3.22471	1.0025	9.37734	6.03278	1.73989	2.98135	7.88555	0.118256	11.182
1.89062	2.4541	5.04167	2.49646	3.64254		6.58645	0.197737	0.070948		0.124181	1.81607	1.46393	1.83111	2.19002	0.320213	3.73223	5.91291	2.49713	5.91291	0.291238	4.42669	1.73897	7.93567	11.2623	1.01755	3.77212	5.79561	0.200324	10.2193
1.90625	3.77405	7.95985	2.18932	3.18217		5.09353	0.227071	0.0896		0.133665	1.16212	1.0295	2.24091	0.621293	0.325587	2.44233	3.61047	0.876552	3.61047	0.45836	4.36454	2.75593	10.2742	8.31839	0.671452	2.40049	2.62999	0.299462	12.372
1.92188	3.43569	6.26738	1.04844	3.73814		4.06737	0.233858	0.117685		0.174757	3.36271	1.79428	2.65591	0.753057	0.520108	2.73706	1.93182	1.38623	1.93182	0.346845	1.90387	1.35782	7.17213	4.97855	0.42335	2.97013	4.18086	0.32319	5.59563
1.9375	1.71133	4.4165	1.23887	2.72572		4.89557	0.298424	0.069582		0.085169	2.80733	1.20369	1.79657	0.768168	0.428627	5.37974	0.662202	1.57791	0.662202	0.366697	1.27336	1.11566	4.89482	3.32879	0.864444	2.67501	2.05297	0.352234	4.97154
1.95312	0.462873	6.65804	1.63491	3.20014		4.05904	0.489787	0.073164		0.057194	1.25544	1.3865	1.21667	1.17163	0.189865	5.07964	2.47852	1.61801	2.47852	0.122036	2.04237	1.69663	3.57228	3.71165	1.11156	2.11571	2.32413	0.260747	7.15485
1.96875	0.47378	4.94979	1.49774	4.06472		4.46707	0.250751	0.074554		0.074939	2.845	1.2164	0.535528	1.34197	0.273396	3.02481	8.20437	1.18349	8.20437	0.15953	2.39996	1.16185	5.78238	7.36796	0.755259	2.85575	3.57243	0.153185	11.9248
1.98438	1.75846	1.44234	1.78992	3.41619		4.58717	0.276407	0.105375		0.071624	4.91066	1.01153	0.979956	0.882868	0.280931	3.41031	2.72595	0.995309	2.72595	0.246938	2.27731	0.858174	7.71826	5.35785	0.327137	1.95576	0.942847	0.084193	2.7575
2	4.2004	3.17326	1.86174	2.66522		6.25165	0.229868	0.105868		0.057891	2.99512	0.890561	1.84765	0.393003	0.212256	2.45746	3.25232	0.822033	3.25232	0.160592	2.37987	1.14385	7.65631	5.46414	0.426673	1.27425	2.08079	0.117293	2.61052

## Sheet: bands
	low					middle					high
	embryo	1dph	7dph	1mo		embryo	1dph	7dph	1mo		embryo	1dph	7dph	1mo
1	0.126394	1.15069	44.7618	79.5444		0.910701	9.30868	55.6303	100.555		0.820929	4.55531	29.9022	37.0884
2	0.642506	4.01857	25.1057	20.7981		6.61587	20.4713	38.6414	50.8779		6.28509	14.501	26.0291	28.2201
3	0.338022	1.41681	1.42672	9.34351		4.05376	10.8742	11.9829	18.936		4.78378	6.8784	8.12358	16.432
4	0.225175	11.5173		3.35725		1.87745	45.9484		9.67901		1.2286	31.2683		40.5398
5	0.237108	4.06544				3.48729	19.6996				2.13551	13.8494
6		5.2562					7.30912					3.80911
7		8.29464					49.6688					43.9318
8		8.10152					49.699					27.5638
9		3.13081					9.23144					4.54582
10		8.10152					49.699					27.5638
11		4.8151					13.0722					8.21633
12		8.75649					48.1631					28.7248
13		9.27964					18.7364					13.9216
14		7.93729					34.3019					34.563
15		5.50614					30.4522					19.2391
16		4.38679					21.1342					12.1155
17		2.38391					15.0338					9.54806
18		4.98859					36.1127					24.5941
19		2.99075					7.83154					4.71593
20		2.56548					29.2756					24.8731
